# Supplementary material for: Knowledge, Attitude and Practice of Community Pharmacists Regarding Antibiotic Use and Infectious Diseases: A Cross-Sectional Survey in Hungary (KAPPhA-HU)
Source: Antibiotics (Basel). 2020 Jan 21;9(2):41. doi: 10.3390/antibiotics9020041 (PMC7168197; doi:10.3390/antibiotics9020041)
Supplement: Supplementary file 1 [file antibiotics-09-00041-s001.zip]

Archive with 3 entries (3 files):
- Supplementary material S2.pdf
- Supplementary Material S3.pdf
- Supplementary material S1.pdf
